# Supplementary material for: Democratizing Public Health: Participatory Policymaking Institutions, Mosquito Control, and Zika in the Americas
Source: Trop Med Infect Dis. 2023 Jan 5;8(1):38. doi: 10.3390/tropicalmed8010038 (PMC9865320; doi:10.3390/tropicalmed8010038)
Supplement: Supplementary file 1 [file tropicalmed-08-00038-s001.zip]

Archive with 1 entries (1 files):
- tropicalmed-2073087-supplementary.pdf
